# Supplementary material for: An Anthracene-Based Hg2+ Fluorescent Probe with Dithioacetal: Simple Synthesis, High Selectivity and Sensitivity, and Dual-Mode Detection Capability
Source: Molecules. 2025 Jan 26;30(3):561. doi: 10.3390/molecules30030561 (PMC11820999; doi:10.3390/molecules30030561)
Supplement: Supplementary file 1 [file molecules-30-00561-s001.zip]

Archive with 1 entries (1 files):
- molecules-3438660-supplementary.pdf
